# Supplementary material for: Influences of Substrate Grain Size on the Burrowing Behavior of Juvenile Meretrix meretrix
Source: Animals (Basel). 2022 Aug 16;12(16):2094. doi: 10.3390/ani12162094 (PMC9405232; doi:10.3390/ani12162094)
Supplement: Supplementary file 1 [file animals-12-02094-s001.zip]

Archive with 1 entries (1 files):
- animals-1830768-supplementary.pdf
